# Supplementary material for: The proportion of genes in a functional category is linked to mass-specific metabolic rate and lifespan
Source: Sci Rep. 2015 May 6;5:10008. doi: 10.1038/srep10008 (PMC4421859; doi:10.1038/srep10008)
Supplement: Supplementary Table S1 [file srep10008-s1.xls]

## Sheet: Table S1
Supplementary Table S1 | List of organisms used to evaluate the association between gene content and metabolic rate. This table includes the taxonomy, species name, Kyoto Encyclopedia of Genes and Genomes (KEGG) ID (see www.genome.jp/kegg/catalog/org_list.html), body mass [g], basal metabolic rate [W], mass-specific metabolic rate [W/g], temperature [°C], genome size (i.e., the number of base pai…
Type	KEGG_ID	Species	Mass_g	BMR_W	BMR_Wg	Temperature_°C	GenomeSize_bp	noProteins	Oxic_metabolism_count	Oxic_metabolism_bp	Carbohydrate_metabolism_count	Carbohydrate_metabolism_bp	Energy_metabolism_count	Energy_metabolism_bp	Lipid_metabolism_count	Lipid_metabolism_bp	Nucleotide_metabolism_count	Nucleotide_metabolism_bp	Amino_acid_metabolism_count	Amino_acid_metabolism_bp	Metabolism_of_other_amino_acids_count	Metabolism_of_other_amino_acids_bp	Glycan_biosynthesis_and_metabolism_count	Glycan_biosynthesis_and_metabolism_bp	Metabolism_of_cofactors_and_vitamins_count	Metabolism_of_cofactors_and_vitamins_bp	Metabolism_of_terpenoids_and_polyketides_count	Metabolism_of_terpenoids_and_polyketides_bp	Biosynthesis_of_other_secondary_metabolites_count	Biosynthesis_of_other_secondary_metabolites_bp	Xenobiotics_biodegradation_and_metabolism_count	Xenobiotics_biodegradation_and_metabolism_bp	Transcription_count	Transcription_bp	Translation_count	Translation_bp	Folding,_sorting_and_degradation_count	Folding,_sorting_and_degradation_bp	Replication_and_repair_count	Replication_and_repair_bp	Membrane_transport_count	Membrane_transport_bp	Signal_transduction_count	Signal_transduction_bp	Signaling_molecules_and_interaction_count	Signaling_molecules_and_interaction_bp	Transport_and_catabolism_count	Transport_and_catabolism_bp	Cell_motility_count
Mammals	cfa	Canis_familiaris_(dog)	16807.5	27.5615	0.00186466	37.3	2410976875	19905	165	248034	312	543588	166	138126	355	525879	195	333540	265	489864	105	144684	241	377739	179	241146	23	29232	11	34011	83	107661	200	299514	487	705381	466	757845	153	330105	43	173958	1377	2769294	751	1253820	537	909597	212
Mammals	cfr	Camelus_ferus_(Wild_Bactrian_camel)	420500	232.199	0.000552198	38.1	2009194609	18377	146	211619	297	513431	148	124268	340	486445	190	311596	264	471639	102	136196	230	345267	161	215765	25	30744	12	35157	70	90879	191	284976	419	641930	432	692425	149	316074	37	144143	1256	2438966	715	1161398	504	831148	196
Mammals	cge	Cricetulus_griseus_(Chinese_hamster)	30.7	0.244444	0.00796236	38.1	2360130144	19727	169	248503	299	520181	153	125076	365	521228	195	306817	261	445705	109	142048	225	337022	181	249030	24	29914	12	28958	99	123270	184	261972	447	661253	433	706516	151	322594	40	157681	1277	2489318	701	1132785	510	841131	194
Mammals	hgl	Heterocephalus_glaber_(naked_mole_rat)	37	0.137037	0.0037037	32.1	2643961837	21093	153	234233	293	539607	152	131508	342	513847	194	331254	259	493410	97	136590	239	375666	165	226815	23	30054	11	33783	75	100443	194	300642	461	697565	447	741966	150	331740	42	173853	1364	2787564	755	1272642	520	910824	208
Mammals	hsa	Homo_sapiens_(human)	60500	70.8667	0.00117135	not_available	3209286105	20221	172	252489	329	544716	160	129286	376	545160	200	321507	270	474696	108	141228	239	367296	196	257181	25	31644	13	36789	109	138045	208	308832	481	689366	463	730515	158	332655	44	167721	1411	2730663	805	1260447	567	914532	215
Mammals	mcc	Macaca_mulatta_(rhesus_monkey)	7232.5	14.118	0.00195202	not_available	3097387291	22670	165	243389	334	555183	228	156102	348	496700	204	324300	287	499465	115	143481	231	350813	186	244533	22	28131	12	33840	102	129503	216	304074	682	773658	476	734557	161	321033	42	172779	1379	2659571	781	1249061	564	913893	209
Mammals	mdo	Monodelphis_domestica_(opossum)	106.667	0.365518	0.00341893	33.1	3598443077	20841	156	248163	304	535120	154	138048	327	499882	220	354825	260	471064	90	136638	234	370431	178	258660	23	28290	11	28398	88	126552	218	308110	462	694520	443	745365	149	318304	38	136767	1255	2556283	652	1174395	534	926344	203
Mammals	mmu	Mus_musculus_(mouse)	14.45	0.284887	0.0182257	not_available	2800055571	23243	217	327084	333	569886	163	130986	417	610269	203	335049	276	504429	111	147519	238	364998	220	309849	25	32040	14	36930	113	153696	205	302889	494	703563	472	757710	159	332340	46	184773	1433	2776497	828	1301175	585	937716	217
Mammals	myb	Myotis_brandtii_(Brandt's_bat)	12.3357	0.0964409	0.00789363	36	2107242811	19608	146	215303	296	518771	140	116486	336	486797	193	318938	253	466083	100	135653	227	341241	163	215178	23	29079	13	34919	75	93044	201	293026	442	664607	449	720736	152	322103	42	166539	1320	2580242	705	1172703	513	858769	208
Mammals	oaa	Ornithorhynchus_anatinus_(platypus)	1275	2.5609	0.00200855	32.2	1995607322	21395	119	158157	234	349779	121	91133	280	361091	163	224499	215	300344	78	105423	192	256025	130	155784	18	21538	9	26180	48	61205	174	215887	391	533601	378	565935	125	219713	27	104577	998	1718878	498	820904	425	648543	156
Mammals	pale	Pteropus_alecto_(black_flying_fox)	538.429	1.84887	0.00338784	36.4857	1985975446	18093	128	192291	281	507152	144	118964	300	443271	185	315332	229	437271	98	134133	222	339153	149	195516	23	28854	10	32841	60	72433	192	284091	426	672030	431	717921	147	326982	41	166164	1300	2626058	713	1221405	498	867054	197
Mammals	ptg	Panthera_tigris_altaica_(Amur_tiger)	110358	112.723	0.00105792	37.5	2391082183	18298	145	210772	290	508614	137	114768	331	480173	187	310000	256	456412	103	133175	226	338061	155	206066	24	30630	11	32447	70	84988	189	281913	427	670779	430	717849	150	325633	43	173028	1253	2483947	687	1161327	494	839859	188
Mammals	ptr	Pan_troglodytes_(chimpanzee)	39441.8	58.959	0.00149484	not_available	3323267922	22164	168	240060	320	548621	178	134467	369	531106	199	311655	276	471811	107	136572	239	363612	180	230432	25	32079	13	35702	95	110281	212	302223	540	721297	467	721793	157	321101	47	162444	1414	2718608	796	1234628	576	915412	220
Mammals	rno	Rattus_norvegicus_(rat)	166.25	0.895139	0.00519551	36.7	2909698938	23485	208	310254	344	583215	190	141637	411	596790	208	329793	279	513849	115	150591	241	366861	215	298134	25	31977	14	36951	118	160029	218	307932	533	720746	475	738885	161	322835	46	189090	1421	2787135	817	1299789	608	980181	220
Mammals	shr	Sarcophilus_harrisii_(Tasmanian_devil)	5775	9.01828	0.00156161	36.8	3174693010	19378	149	231860	289	501802	145	120665	328	481542	189	315272	253	472541	95	134351	223	346393	161	226188	22	27039	10	30684	68	96054	192	281986	438	673424	435	720129	152	311446	38	141666	1240	2557898	654	1131121	492	863254	197
Mammals	tup	Tupaia_chinensis_(Chinese_tree_shrew)	177.25	0.708895	0.00401951	37	2846580235	20524	158	238800	308	536939	146	118335	348	514809	193	323565	266	488829	105	144471	236	366392	170	231912	25	32448	12	33840	87	118005	190	290410	427	671834	442	725864	154	328588	42	174352	1333	2657407	743	1244452	516	889080	204
Birds	apla	Anas_platyrhynchos_(mallard)	743.19	4.14729	0.00574416	not_available	1105052351	14584	115	171104	241	413791	117	101013	283	405853	161	246240	215	367168	79	104619	214	304712	133	175287	19	22245	11	30225	57	72262	155	226389	369	543789	364	593422	127	283577	34	138540	735	1377979	573	995185	424	726819	157
Birds	clv	Columba_livia_(rock_pigeon)	398.74	1.88391	0.00476419	not_available	1107989085	14738	126	185238	262	457420	128	112100	291	422340	173	276408	226	399639	87	118323	216	316868	146	189454	19	21582	12	34656	55	70743	164	235262	371	585278	382	620544	126	277140	36	144309	774	1480122	590	1026323	453	772213	173
Mammals	ecb	Equus_caballus_(horse)	164998	153.304	0.000929127	not_available	2474929062	19731	166	252900	299	532224	153	126768	354	522087	198	332472	263	489222	104	141138	240	370035	180	243006	26	33513	12	35001	85	110865	194	291153	465	694037	455	736909	154	329163	44	180168	1358	2679607	770	1268685	544	905550	205
Birds	fpg	Falco_peregrinus_(peregrine_falcon)	156.5	1.01105	0.0065491	not_available	1171973431	14459	123	181077	266	464285	134	115210	296	429212	169	278115	228	405198	84	113883	217	319073	138	182559	21	25998	13	34773	56	68718	168	247290	389	602055	389	630717	127	287806	35	136987	799	1521984	623	1096302	459	797015	174
Birds	fab	Ficedula_albicollis_(collared_flycatcher)	12.8	0.254227	0.0198645	not_available	1118343587	15553	124	188529	262	469002	129	116219	296	440274	168	274412	229	421797	86	121387	221	334518	137	192057	19	22854	13	35526	57	72243	162	245781	392	603591	381	644158	133	291389	36	143586	790	1542114	602	1083810	443	802257	169
Birds	gga	Gallus_gallus_(chicken)	1744.9	3.84497	0.00220793	not_available	1046932099	17225	135	202344	276	492642	141	122399	314	466841	171	279990	238	436294	86	120837	222	338969	148	204645	22	27857	12	34506	63	80991	163	234957	413	618701	404	661601	140	306558	37	155232	832	1605643	645	1111195	489	853420	177
Mammals	ssc	Sus_scrofa_(pig)	130000	100.293	0.000771481	not_available	2808525991	23026	166	237549	298	500393	166	128349	351	503397	200	308755	256	451352	106	140240	238	352961	180	235917	22	27369	12	35220	79	102777	206	274119	473	637775	458	689363	149	287251	43	148617	1347	2407224	781	1160503	545	859103	198
Prokaryotes	ftu	Francisella_tularensis_subsp._tularensis_SCHU_S4	1e-14	3.7e-17	0.0037	37	1892775	1556	14	17421	89	111786	54	55236	41	44847	68	84558	89	104985	32	41268	27	29070	86	80565	25	24333	10	10359	15	13062	5	10479	130	80547	29	34551	41	62118	31	35361	12	16674	0	0	0	0	0
Prokaryotes	acl	Acholeplasma_laidlawii	4e-14	5.6e-17	0.0014	37	1496992	1380	9	14121	65	77760	31	31233	30	28608	49	61842	45	48603	17	19944	2	2316	32	30333	18	18711	3	3651	5	7893	5	9726	114	68753	21	27530	41	61224	58	62349	6	6732	0	0	0	0	0
Prokaryotes	nfa	Nocardia_farcinica	1.1e-12	2.2e-15	0.005	30	6292344	5934	131	160992	235	305607	143	177051	114	139944	90	111297	308	381159	81	111876	18	25173	150	156444	104	130635	18	17610	128	143529	6	13929	150	90524	45	56693	60	89181	99	107406	50	64299	0	0	0	0	0
Prokaryotes	hin	Haemophilus_influenzae_Rd_KW20_(serotype_d)	2.7e-13	7.35e-16	0.002	37	1830138	1610	17	18012	119	139683	49	50472	36	36414	73	87369	101	115749	26	35220	36	41379	89	80694	18	18960	6	6348	9	7713	4	9534	156	92966	43	44061	47	66801	113	112008	32	32136	0	0	0	0	4
Prokaryotes	vch	Vibrio_cholerae_O1_biovar_El_Tor_N16961	5.08e-13	3.63908e-15	0.006082	23	4033464	3504	41	54036	197	255390	87	104979	54	64911	94	116319	168	217545	48	71973	38	47814	145	145686	32	46575	6	6993	16	20463	4	9498	204	107997	51	55164	54	72471	186	199863	154	199737	0	0	0	0	104
Prokaryotes	pde	Paracoccus_denitrificans	1.6e-13	1.328e-15	0.0083	30	5236194	5077	123	152688	261	319044	189	206538	72	79284	99	125460	289	352146	80	94920	31	38883	166	168846	44	56169	19	22242	70	78678	4	9732	136	87669	42	47496	53	72189	326	341169	72	82572	0	0	0	0	33
Prokaryotes	pae	Pseudomonas_aeruginosa_PAO1	2.072e-12	1.59956e-14	0.00508	29.6	6264404	5572	126	159408	245	325653	167	196338	106	118227	100	127995	315	383034	96	118299	40	46401	188	190374	63	82521	17	21189	80	88356	4	9543	158	89887	51	55104	50	72663	277	304578	181	233670	0	0	0	0	74
Prokaryotes	art	Arthrobacter_sp._FB24	9.75e-13	1.61e-15	0.0026125	28.8	5070478	4523	93	119163	288	384603	107	149778	77	97563	92	111867	254	320547	61	90585	20	32757	139	154605	40	47985	21	23109	68	79632	5	10344	147	95091	47	54810	55	78666	126	138036	51	64947	0	0	0	0	5
Prokaryotes	axy	Achromobacter_xylosoxidans_A8	4.75e-13	1.0135e-14	0.02035	30	7359146	6815	139	164421	301	377853	169	194955	135	159822	80	103041	386	465645	106	126930	41	49377	176	180840	66	73446	20	23934	119	124428	4	9549	156	93201	41	46794	53	74532	386	396963	157	196239	0	0	0	0	57
Prokaryotes	efa	Enterococcus_faecalis_V583	4.66667e-13	9.32667e-15	0.0123667	30	3359974	3264	22	26964	218	233040	47	47901	45	47436	94	110799	93	101133	33	40746	26	44013	72	65862	24	22746	10	9804	10	11613	5	9144	168	90877	30	35901	51	71457	194	188682	38	43737	0	0	0	0	0
Prokaryotes	lla	Lactococcus_lactis_subsp._lactis_IL1403	5e-13	9.8e-16	0.00145	30	2365589	2277	16	21288	131	158592	41	45480	41	42198	79	90993	125	139203	29	34638	21	33303	71	68622	27	27636	9	8646	12	12348	5	9045	160	94070	27	35169	43	65193	94	99141	23	24741	0	0	0	0	1
Prokaryotes	mtu	Mycobacterium_tuberculosis_H37Rv	3e-13	3.02e-15	0.0081	37	4411532	3936	97	112467	216	269301	119	141906	103	126456	87	107040	254	293952	77	101412	20	26547	145	155298	132	162273	17	16656	151	152541	5	10476	129	74229	49	55463	53	80199	61	69399	54	65820	0	0	0	0	0
Prokaryotes	nme	Neisseria_meningitidis_MC58_(serogroup_B)	2e-13	1.956e-15	0.00978	31.4	2272360	1953	30	36510	99	121077	74	81759	34	31161	64	82377	124	143028	32	39363	33	35745	98	97359	25	24630	14	13557	6	4911	4	9555	152	86559	31	38199	46	66186	55	57207	16	18090	0	0	0	0	0
Prokaryotes	spy	Streptococcus_pyogenes_SF370_(serotype_M1)	3e-13	6.16667e-16	0.00223333	32.3	1852441	1696	9	11181	126	136311	31	30741	34	35838	70	88539	68	71634	22	24750	23	35727	51	48087	22	21282	8	8127	17	13977	5	9039	158	94411	25	30261	40	62622	102	102465	31	29598	0	0	0	0	0
Prokaryotes	nwi	Nitrobacter_winogradskyi	2.4e-13	2.4e-15	0.01	30	3402093	3122	51	69936	138	175476	129	153597	55	54663	68	92451	150	188673	45	55485	34	41202	110	112524	32	37215	14	13485	18	20643	4	9756	131	76185	39	43303	45	65646	84	85422	65	88197	0	0	0	0	36
Prokaryotes	tbd	Thiobacillus_denitrificans	3e-13	1.63333e-15	0.00433333	27.7	2909809	2827	50	63501	117	146553	131	148743	36	33243	74	99207	124	152958	38	46707	33	36777	124	120876	21	20280	12	11667	14	13398	4	9462	126	75541	46	44061	47	64425	66	65631	79	95061	0	0	0	0	63
Prokaryotes	xcc	Xanthomonas_campestris_pv._campestris_ATCC_33913	2.5e-13	9.25e-15	0.037	30	5076188	4179	88	113004	216	296523	105	127197	79	92133	86	106443	194	234675	63	85473	41	59862	136	131799	37	43470	20	22527	52	53466	4	9681	138	77845	38	46299	54	82209	114	116124	119	153477	0	0	0	0	77
Prokaryotes	sau	Staphylococcus_aureus_subsp._aureus_N315_(MRSA/VSSA)	3.85e-13	8.91e-15	0.0215	33.5	2839469	2613	28	40014	162	192015	63	74022	54	59391	78	90525	148	170604	37	42843	20	26238	106	96339	33	35007	7	7578	15	16338	5	8871	159	88688	36	41490	44	64632	132	136392	56	64422	0	0	0	0	0
Prokaryotes	bba	Bdellovibrio_bacteriovorus_HD100	3e-13	7.5e-15	0.025	30	3782950	3586	35	42507	104	131874	68	73323	53	56979	80	104400	129	152988	34	39210	37	45423	76	70368	25	26895	9	10311	34	34890	4	9636	122	79994	34	41061	50	73104	67	69351	62	73728	0	0	0	0	67
Prokaryotes	bme	Brucella_melitensis_bv._1_16M	3e-13	1.95e-15	0.0065	34	3294931	3198	90	104595	233	263385	114	129939	87	86904	89	109242	239	281373	72	86880	26	31875	151	153819	53	55557	15	14325	82	80448	4	9753	147	93664	38	45282	42	58923	225	223977	55	65997	0	0	0	0	33
Prokaryotes	aav	Acidovorax_citrulli	3e-13	2.1e-15	0.007	30	5352772	4709	88	106500	192	259125	114	126516	89	101343	92	121590	243	295491	66	83316	33	41208	151	156522	44	49029	14	13977	49	49617	4	9558	144	87203	42	47822	56	81297	190	204447	122	159561	0	0	0	0	72
Prokaryotes	ent	Enterobacter_sp._638	6e-13	1.545e-14	0.0205	30	4676461	4240	57	80277	282	362928	134	160866	66	80733	110	126273	193	244167	69	87063	46	57765	157	152355	35	41682	11	11661	23	25356	4	9519	189	104958	51	53176	59	75087	284	295551	138	173484	0	0	0	0	63
Prokaryotes	fjo	Flavobacterium_johnsoniae	3e-13	1.89e-14	0.063	30	6096872	5017	69	107142	198	284172	85	105381	77	99378	88	107718	192	227040	57	86004	51	83925	136	132435	36	36753	15	16419	24	25935	3	9117	158	96632	40	51226	58	79608	34	37737	32	37794	0	0	0	0	4
Prokaryotes	lpn	Legionella_pneumophila_subsp._pneumophila_Philadelphia_1	3e-13	6e-15	0.02	37	3397754	2943	29	37920	114	143628	75	89532	58	63798	81	103038	136	171399	39	55365	36	42351	100	95553	28	32511	12	11571	24	25908	3	9348	132	82558	31	38397	46	58644	67	66849	45	58395	0	0	0	0	36
Prokaryotes	hel	Halomonas_elongata	4e-13	2.68e-14	0.067	25	4061296	3473	79	101226	209	263046	105	127800	60	65031	91	112080	231	288852	49	70329	35	39024	161	168072	35	40296	12	12261	40	44733	4	9576	159	88124	45	48625	52	77262	229	243828	73	89934	0	0	0	0	45
Prokaryotes	kpn	Klebsiella_pneumoniae_subsp._pneumoniae_MGH_78578	4e-13	1.32e-15	0.0033	30	5694894	5184	94	118347	393	468666	147	171534	97	113118	119	134778	274	332916	83	102213	47	60831	190	185547	47	54675	26	25056	69	67365	4	9552	195	112038	51	53208	61	74511	378	373728	127	158766	0	0	0	0	9
Prokaryotes	pmr	Proteus_mirabilis_HI4320	4e-13	2e-15	0.005	33.5	4099895	3662	46	59340	173	212013	116	140391	63	72261	104	125832	160	199884	52	70038	40	48180	146	143007	26	42708	9	10158	16	19557	4	9525	186	101947	50	52597	57	74046	183	200154	94	114369	0	0	0	0	51
Prokaryotes	sso	Sulfolobus_solfataricus_P2	4e-13	6e-15	0.015	60	2992245	2978	39	50640	152	183399	129	149154	35	39846	72	71565	163	178296	23	30072	4	5835	91	83943	41	40398	21	22872	52	48744	19	15225	142	82299	27	20862	13	11658	46	47094	13	15318	0	0	0	0	0
Prokaryotes	spe	Serratia_proteamaculans	4e-13	1.6e-15	0.004	37	5495657	4942	89	114333	306	380580	136	156534	90	104919	122	143412	283	350415	88	109518	52	68016	182	182718	37	44445	17	19827	52	54225	4	9522	190	107224	51	52575	59	75726	316	331917	139	166212	0	0	0	0	55
Prokaryotes	teq	Taylorella_equigenitalis_MCE9	4e-13	4e-17	0.0001	30	1695860	1556	15	15780	71	86334	51	50838	25	23331	60	77511	84	106212	22	29460	30	35184	82	80286	18	20541	6	6672	4	4728	4	9603	126	82033	31	35847	41	58191	101	112614	31	37422	0	0	0	0	2
Prokaryotes	avn	Azotobacter_vinelandii_DJ	7.25e-12	1.75375e-13	0.01325	30	5365318	5050	76	87609	273	350610	172	196926	79	80460	92	114834	224	272889	63	82632	37	42726	161	164832	44	49872	17	16602	110	106158	4	9543	162	98401	57	62126	46	68535	212	229539	103	125049	0	0	0	0	57
Prokaryotes	azc	Azorhizobium_caulinodans	5e-13	1.9e-14	0.038	30	5369772	4717	86	109845	233	295641	174	204444	80	88296	89	111438	251	325182	77	98907	32	39090	167	179010	37	39831	15	14055	72	80535	4	9726	152	96141	44	51642	48	67992	231	238800	113	142020	0	0	0	0	46
Prokaryotes	ype	Yersinia_pestis_CO92_(biovar_Orientalis)	5.5e-13	2.64e-15	0.0048	28	4829855	3979	52	66942	226	282102	108	121908	61	71322	95	114489	186	229473	57	74280	38	46551	151	149172	31	49194	9	10026	20	21003	4	9516	171	98041	50	52878	53	71424	306	336519	92	110484	0	0	0	0	85
Prokaryotes	neu	Nitrosomonas_europaea	6e-13	6.6e-15	0.011	25	2812094	2461	37	46620	118	147876	108	117858	40	42567	64	82593	132	156399	36	48237	20	25191	100	103215	25	25884	13	14118	10	9603	4	9504	125	79485	34	44613	41	56421	64	66978	46	54327	0	0	0	0	47
Prokaryotes	ret	Rhizobium_etli_CFN_42	6.66667e-13	8.43333e-15	0.0125	27.7	6530228	5963	118	149814	318	398181	170	184878	119	131514	121	156327	331	403353	95	119637	37	53490	174	181329	54	60972	29	29043	104	110712	4	9765	143	85721	44	55734	55	77079	385	402549	130	170268	0	0	0	0	97
Prokaryotes	sty	Salmonella_enterica_subsp._enterica_serovar_Typhi_CT18	6.6e-13	9.9e-15	0.015	37	5133713	4474	67	84519	299	360351	130	154947	68	78723	107	130902	188	236259	60	79872	49	57381	173	164487	37	43497	15	15111	24	29670	4	9519	184	105015	50	51573	63	82308	253	247620	148	178443	0	0	0	0	52
Prokaryotes	bsu	Bacillus_subtilis_subsp._subtilis_168	2.17143e-12	1.44429e-14	0.0068	33.9	4215606	4175	62	79866	241	298626	95	113628	68	75576	101	123543	201	237408	52	61374	18	26499	131	125355	50	115083	17	17298	27	33861	5	8853	201	118310	45	43684	50	78111	181	178824	113	128679	0	0	0	0	51
Prokaryotes	bja	Bradyrhizobium_japonicum_USDA110	7e-13	7e-16	0.001	29	9105828	8317	171	201027	360	447714	261	298674	166	188814	114	146664	390	470178	130	154587	36	45030	210	216540	81	99900	18	19095	193	222030	4	9741	141	83525	52	60627	62	87027	350	370062	159	196938	0	0	0	0	103
Prokaryotes	bps	Burkholderia_pseudomallei_K96243	7e-13	1.47e-14	0.021	30	7247547	5727	140	182691	288	383673	196	233556	111	128613	103	127716	322	396153	105	126453	53	65898	186	191700	75	97308	22	27654	93	97860	5	11796	160	97702	44	49881	50	82038	297	332217	134	180054	0	0	0	0	75
Prokaryotes	eco	Escherichia_coli_K-12_MG1655	7e-13	2.24e-14	0.032	37	4641652	4140	83	108015	309	382872	126	147192	69	81666	123	144384	209	262347	75	101649	53	64053	158	153201	37	44064	14	14499	36	40893	4	9519	190	104281	52	53292	56	72873	239	241482	143	177214	0	0	0	0	52
Prokaryotes	apt	Acetobacter_pasteurianus_IFO_3283-01	7.5e-13	4.5e-16	0.0006	30	3340249	3049	44	52344	133	182394	99	110412	41	42765	79	96537	149	189327	47	57483	27	35712	139	144786	28	34137	14	14472	23	27816	4	9762	143	91977	41	47097	41	60444	75	77262	42	57744	0	0	0	0	0
Prokaryotes	dac	Delftia_acidovorans	8e-13	1.04e-14	0.013	30	6767514	6040	131	152079	231	301845	151	178038	103	121659	90	116124	302	358992	89	111960	35	43353	179	191589	50	54663	17	18261	86	94326	4	9546	178	101049	43	49148	56	85410	277	291831	148	194601	0	0	0	0	67
Prokaryotes	rsp	Rhodobacter_sphaeroides_2.4.1	8e-13	1.36e-14	0.017	28	4602977	4280	89	107355	247	310563	174	193902	77	80991	98	122568	235	285132	63	77874	28	34929	169	174597	53	60876	22	23223	53	60732	4	9753	141	85053	46	51001	51	67254	221	228912	126	139491	0	0	0	0	94
Prokaryotes	azl	Azospirillum_sp._B510	2.5e-12	9.15e-14	0.033	37	7599738	6309	121	146250	311	400206	193	218133	88	98643	101	124014	304	370440	93	120813	37	46263	178	185955	50	53967	16	16572	103	114954	4	9819	191	117724	49	52727	45	63804	307	335025	154	209868	0	0	0	0	119
Prokaryotes	mex	Methylobacterium_extorquens_PA1	1e-12	6e-15	0.006	30	5471154	4829	86	104010	211	281013	189	220482	73	79386	102	122751	200	247161	64	78534	26	33402	166	173952	51	58269	25	24468	39	43728	4	9858	157	98063	43	51762	51	74532	125	133302	102	127143	0	0	0	0	72
Prokaryotes	mxa	Myxococcus_xanthus	1e-12	4.6e-15	0.0046	30	9139763	7316	79	99597	177	227679	108	121173	98	116358	90	118950	223	271068	61	74511	33	44844	129	129597	61	96870	18	19086	38	48600	4	9699	165	105746	44	58779	52	78246	121	130119	90	103524	0	0	0	0	51
Prokaryotes	pto	Picrophilus_torridus	1e-12	2.5e-14	0.025	60	1545895	1537	28	29370	120	140394	73	79920	27	29487	64	65286	143	143043	19	22350	3	5709	87	79782	25	23976	13	13335	28	25452	16	15003	129	72677	23	18708	14	14922	19	19098	11	14673	0	0	0	0	0
Prokaryotes	mlu	Micrococcus_luteus	1.1e-12	1.32e-15	0.0012	37	2501097	2236	36	43311	134	182994	62	72753	42	49836	81	100980	177	213609	38	53880	14	19671	97	101436	21	25827	7	8013	22	24915	4	8844	131	76991	37	47074	44	63969	58	62031	24	27909	0	0	0	0	0
Prokaryotes	atu	Agrobacterium_tumefaciens_C58	1.5e-12	3e-14	0.02	30	5674258	5355	96	122007	260	321825	137	158529	93	98451	107	128688	262	333417	72	88983	31	41262	162	166236	52	61944	22	21189	64	67122	4	9747	148	87633	39	46923	52	72531	402	424263	102	133050	0	0	0	0	72
Prokaryotes	dvu	Desulfovibrio_vulgaris_Hildenborough	1.5e-12	1.95e-14	0.013	30	3773159	3535	37	43578	139	180726	87	115362	39	40002	69	88011	135	162630	24	34203	32	37368	124	121857	20	21291	14	13896	17	19209	4	9555	167	97271	37	41988	39	58290	117	112380	83	114951	0	0	0	0	91
Prokaryotes	lpl	Lactobacillus_plantarum_WCFS1	1.6e-12	3.2e-16	0.0002	30	3348624	3063	31	42174	225	266640	54	59769	57	56433	85	98916	143	153516	45	54201	22	33804	73	68124	35	34818	15	15054	13	11397	5	9006	164	93649	35	39672	49	72999	162	166158	41	48732	0	0	0	0	0
Prokaryotes	aci	Acinetobacter_sp._ADP1	2e-12	2.73333e-14	0.0136667	29.2	3598621	3307	71	85893	164	208821	110	132825	95	103170	90	108654	210	250704	58	70809	32	38274	128	128772	62	71298	11	12675	102	103716	4	9621	178	102638	44	45977	40	62880	101	108600	64	85677	0	0	0	0	0
Prokaryotes	cja	Cellvibrio_japonicus	2e-12	7.4e-14	0.037	30	4576573	3750	41	59193	156	217470	95	110394	43	47487	73	97293	137	176748	35	55407	46	64761	125	126753	23	23655	13	15159	10	13926	4	9657	135	82836	50	52428	44	61644	113	123645	98	128040	0	0	0	0	68
Prokaryotes	ppe	Pediococcus_pentosaceus_ATCC_25745	2.2e-12	7.26e-15	0.0033	30	1832387	1752	2	1701	111	123987	26	24243	31	31596	76	89298	51	58689	21	24807	15	21882	42	39102	15	13536	4	4650	6	3933	5	8940	149	89024	26	33654	41	63480	75	75144	16	18108	0	0	0	0	0
Prokaryotes	mct	Moraxella_catarrhalis	2.3e-12	2.99e-14	0.013	30	1863286	1886	28	35265	77	97371	79	88320	31	33429	58	76737	117	141795	30	38124	27	32379	102	100047	21	24750	4	4071	9	9864	4	9609	142	87755	42	45462	38	60606	58	58221	31	37350	0	0	0	0	0
Prokaryotes	mah	Methylomicrobium_alcaliphilum	3e-12	3.3e-14	0.011	30	4668296	3980	60	76251	151	204585	149	170553	47	48372	80	103338	149	177666	35	52179	29	33477	141	136710	24	27879	12	16875	15	14826	4	9543	130	81427	49	56814	44	63681	90	99306	88	112572	0	0	0	0	78
Prokaryotes	hal	Halobacterium_sp._NRC-1	3.9e-12	6.63e-14	0.017	30	2571010	2622	24	26481	80	92274	72	75450	28	32583	80	80796	115	125031	22	23031	0	0	91	89859	31	33147	13	12738	8	9882	34	27744	134	78470	27	26321	24	33546	58	61542	24	29529	0	0	0	0	12
Prokaryotes	rru	Rhodospirillum_rubrum_ATCC_11170	9e-12	3.42e-14	0.0038	28	4406557	3837	56	68652	209	272256	138	164991	66	72771	80	102324	223	282738	60	77292	31	38181	165	175383	45	52527	18	18702	42	48654	4	9804	147	86274	44	53599	41	58365	191	198879	119	148605	0	0	0	0	79
Prokaryotes	tvi	Thiocystis_violascens	1.1e-11	2.75e-14	0.0025	30	5017071	4330	59	72603	152	200277	145	167151	37	37443	72	92694	131	162111	34	46278	41	46845	157	160941	33	34077	17	17445	21	24561	4	10020	138	82568	49	50521	47	75087	106	115293	123	151815	0	0	0	0	99
Protozoa	tva	Trichomonas_vaginalis	5.55e-10	1.30025e-12	0.003425	20	176420065	59679	11	19446	143	210264	30	29748	42	54639	84	126132	70	78660	23	33276	35	61389	47	49752	25	25182	4	10098	0	0	128	169315	549	475353	215	282655	83	137688	3	5157	18	30492	0	0	129	192672	0
Protozoa	tet	Tetrahymena_thermophila	3.55e-08	2.1435e-10	0.006	20	103014375	24770	42	53298	181	345024	67	73191	121	186660	91	154143	112	160533	54	71703	33	59499	59	82686	14	20439	2	1779	0	0	110	207300	269	391801	184	308172	77	188334	16	61653	25	94821	0	0	152	266709	0
Protozoa	tcr	Trypanosoma_cruzi	1.135e-10	1.275e-13	0.00105	20	89937456	19602	42	52425	217	298107	83	80499	105	148744	146	211317	168	214001	59	72500	40	59714	66	86362	23	27487	4	6579	0	0	107	134617	471	463437	263	324200	111	229777	3	6243	31	54802	0	0	142	206655	0
Protozoa	ptm	Paramecium_tetraurelia	3.82e-07	1.18337e-09	0.00295	20	72094543	40043	46	55755	227	370575	116	126999	116	160545	117	169863	133	185418	40	55896	53	67602	73	87348	20	24003	1	1137	0	0	187	252900	585	581208	337	428871	96	182715	9	31530	50	123801	0	0	211	332241	0
Protozoa	pfa	Plasmodium_falciparum_3D7	6.13333e-11	6.90333e-14	0.00116667	20	23270305	5331	7	10122	66	121176	45	58626	45	89487	106	277677	41	83802	21	40092	15	19854	49	73161	10	18624	2	11586	0	0	113	193995	265	332206	135	215163	60	137109	2	6828	8	24882	0	0	50	99708	0
Protozoa	lma	Leishmania_major	1.3e-11	1.438e-13	0.0121	20	32855089	8316	25	35433	137	217071	57	62787	78	123633	89	165033	104	148227	47	65391	25	44757	51	67884	13	17568	4	10575	0	0	70	101839	413	353931	186	299010	65	143994	6	15846	19	43281	0	0	119	216867	0
Protozoa	ehi	Entamoeba_histolytica	8.6e-09	3.44e-12	0.0004	20	20835395	8162	12	16323	89	135819	29	32397	60	87651	70	96669	37	45345	15	22662	35	45642	24	23379	10	11358	2	2676	0	0	124	158233	379	366654	204	244963	62	102843	6	21435	20	32472	0	0	92	124918	0
Protozoa	ddi	Dictyostelium_discoideum_(cellular_slime_mold)	8.4e-10	4.116e-12	0.0049	20	34204973	13289	62	87621	173	292974	86	84847	107	169296	103	160332	127	183442	56	81748	61	104412	80	102660	24	30393	6	14976	0	0	148	240008	349	525571	263	408336	96	224611	8	21255	22	65361	0	0	152	243636	0
Protozoa	acan	Acanthamoeba_castellanii	5.51e-09	2.4178e-11	0.00455	20	42019824	14973	64	93858	142	225813	62	58998	120	177354	97	146995	139	210546	59	82755	62	96621	81	100839	21	25083	5	16023	0	0	123	182439	277	384150	220	319605	85	159954	3	6060	20	46395	0	0	133	204447	0
Ectothermic_vertebrates	xma	Xiphophorus_maculatus_(southern_platyfish)	2	0.001665	0.0008325	25	729664433	21168	148	208052	322	558522	156	122958	331	483239	195	319162	262	469656	92	132472	223	339580	153	198510	23	29616	11	31062	57	72195	186	270569	422	634109	443	702504	152	303641	34	128479	902	1729395	626	1118875	515	874747	200
Ectothermic_vertebrates	xla	Xenopus_laevis_(African_clawed_frog)	81.5	0.0176055	0.000367	18.5	3100000000	11077	126	166182	262	372078	165	147137	256	323709	138	172905	230	325593	94	120912	141	204006	142	171912	24	30126	5	8829	53	58239	188	233667	444	522187	432	568278	126	249378	7	19875	680	1023567	292	442734	443	589221	160
Ectothermic_vertebrates	ola	Oryzias_latipes_(Japanese_medaka)	0.27	0.000194319	0.0007197	25	869818208	20627	142	200129	306	532125	147	117323	314	465213	200	330118	258	474943	95	133484	225	346618	155	211588	24	31083	9	27312	54	67959	185	277641	434	626367	438	687358	148	300212	33	122637	902	1781528	633	1147438	519	917560	204
Ectothermic_vertebrates	acs	Anolis_carolinensis_(green_anole)	5.575	0.00415695	0.00086525	26.8	1799143587	15658	144	217258	273	470582	131	108106	302	441313	170	274927	233	429463	92	125119	207	312284	155	211686	20	26465	8	19844	73	97327	159	222573	397	575182	383	626876	127	247235	33	124306	749	1453759	494	904584	447	776992	171
Insects	tca	Tribolium_castaneum_(red_flour_beetle)	0.02205	1.465e-05	0.000676306	not_available	210248733	9824	72	102585	214	356064	119	94886	153	263255	118	219524	159	249306	64	88104	127	211767	95	127818	31	40641	6	18936	40	54069	168	246372	372	517500	316	499926	101	188642	13	42825	236	473772	60	158319	276	449339	0
Insects	dme	Drosophila_melanogaster_(fruit_fly)	0.0168	3.23667e-05	0.00240424	not_available	139485381	13944	92	130053	291	463826	166	139183	171	273297	153	284589	193	321315	97	121890	141	243795	144	196169	34	46680	8	18627	84	102554	192	283862	551	622386	347	551460	98	198813	9	28332	306	641709	56	141129	314	511020	0
Insects	cqu	Culex_quinquefasciatus_(southern_house_mosquito)	0.0223	2.36e-05	0.0010583	not_available	579042118	18896	73	98697	213	347049	126	106373	157	257682	135	221643	165	272523	75	102597	129	199488	96	117258	32	40428	6	15333	33	41043	183	262305	434	593892	324	514395	113	222756	12	44253	248	494025	45	117237	260	408666	0
Insects	bmor	Bombyx_mori_(domestic_silkworm)	4.9	0.0034926	0.000712776	not_available	481819406	13353	64	88411	189	308363	120	96525	151	231711	124	208566	146	248856	59	83031	121	193411	96	123742	32	39411	5	14637	37	47277	164	229316	375	526104	307	467421	103	195648	13	44478	254	491308	56	139002	251	367777	0
Insects	ame	Apis_mellifera_(honey_bee)	0.944	0.0006069	0.000642903	not_available	250287000	10609	52	74514	178	296551	102	80872	130	206454	118	209985	141	253015	53	78297	110	191795	86	107583	26	31098	3	12573	23	31326	150	227976	343	523152	303	478820	99	207762	9	33147	240	514299	47	132846	222	376107	0
Birds	tgu	Taeniopygia_guttata_(zebra_finch)	11.7	0.22815	0.0195	not_available	1232135591	14918	121	179107	251	441092	140	115352	283	416128	167	266585	227	401785	79	105713	215	330196	139	189705	23	27290	13	32925	58	78654	171	239102	415	589118	385	618499	131	283073	33	136548	757	1427443	546	947451	435	771532	158
[truncated: 39 more columns]
