# Supplementary material for: The proportion of genes in a functional category is linked to mass-specific metabolic rate and lifespan
Source: Sci Rep. 2015 May 6;5:10008. doi: 10.1038/srep10008 (PMC4421859; doi:10.1038/srep10008)
Supplement: Supplementary Table S2 [file srep10008-s2.xls]

## Sheet: Table S2
Supplementary Table S2 | List of organisms used to evaluate the association between gene content and lifespan. This table includes the taxonomy, species name, Kyoto Encyclopedia of Genes and Genomes (KEGG) ID (see www.genome.jp/kegg/catalog/org_list.html), mode-of-life traits (including volancy), body mass [g], maximum lifespan [year], genome size (i.e., the number of base pairs), number of prote…
Type	KEGG_ID	Species	Volancy	Fossoriallity	Foraging_environment	Daily_activity	Mass_g	maximum_Lifespan_y	GenomeSize_bp	noProteins	Oxic_metabolism_count	Oxic_metabolism_bp	Carbohydrate_metabolism_count	Carbohydrate_metabolism_bp	Energy_metabolism_count	Energy_metabolism_bp	Lipid_metabolism_count	Lipid_metabolism_bp	Nucleotide_metabolism_count	Nucleotide_metabolism_bp	Amino_acid_metabolism_count	Amino_acid_metabolism_bp	Metabolism_of_other_amino_acids_count	Metabolism_of_other_amino_acids_bp	Glycan_biosynthesis_and_metabolism_count	Glycan_biosynthesis_and_metabolism_bp	Metabolism_of_cofactors_and_vitamins_count	Metabolism_of_cofactors_and_vitamins_bp	Metabolism_of_terpenoids_and_polyketides_count	Metabolism_of_terpenoids_and_polyketides_bp	Biosynthesis_of_other_secondary_metabolites_count	Biosynthesis_of_other_secondary_metabolites_bp	Xenobiotics_biodegradation_and_metabolism_count	Xenobiotics_biodegradation_and_metabolism_bp	Transcription_count	Transcription_bp	Translation_count	Translation_bp	Folding,_sorting_and_degradation_count	Folding,_sorting_and_degradation_bp	Replication_and_repair_count	Replication_and_repair_bp	Membrane_transport_count	Membrane_transport_bp	Signal_transduction_count	Signal_transduction_bp	Signaling_molecules_and_interaction_count	Signaling_molecules_and_interaction_bp	Transport_and_catabolism_count
Mammals	tup	Tupaia_chinensis_(Chinese_tree_shrew)	nonvolant	nonfossorial	semiarboreal	diurnal	200	11.75	2846580235	20524	158	238800	308	536939	146	118335	348	514809	193	323565	266	488829	105	144471	236	366392	170	231912	25	32448	12	33840	87	118005	190	290410	427	671834	442	725864	154	328588	42	174352	1333	2657407	743	1244452	516
Mammals	ssc	Sus_scrofa_(pig)	nonvolant	semifossorial	terrestrial	nocturnal	79187.5	18.55	2808525991	23026	166	237549	298	500393	166	128349	351	503397	200	308755	256	451352	106	140240	238	352961	180	235917	22	27369	12	35220	79	102777	206	274119	473	637775	458	689363	149	287251	43	148617	1347	2407224	781	1160503	545
Mammals	shr	Sarcophilus_harrisii_(Tasmanian_devil)	nonvolant	nonfossorial	terrestrial	nocturnal	6500	13	3174693010	19378	149	231860	289	501802	145	120665	328	481542	189	315272	253	472541	95	134351	223	346393	161	226188	22	27039	10	30684	68	96054	192	281986	438	673424	435	720129	152	311446	38	141666	1240	2557898	654	1131121	492
Mammals	rno	Rattus_norvegicus_(rat)	nonvolant	semifossorial	terrestrial	nocturnal	186.25	4.425	2909698938	23485	208	310254	344	583215	190	141637	411	596790	208	329793	279	513849	115	150591	241	366861	215	298134	25	31977	14	36951	118	160029	218	307932	533	720746	475	738885	161	322835	46	189090	1421	2787135	817	1299789	608
Mammals	ptr	Pan_troglodytes_(chimpanzee)	nonvolant	nonfossorial	semiarboreal	diurnal	44983.5	59.4	3323267922	22164	168	240060	320	548621	178	134467	369	531106	199	311655	276	471811	107	136572	239	363612	180	230432	25	32079	13	35702	95	110281	212	302223	540	721297	467	721793	157	321101	47	162444	1414	2718608	796	1234628	576
Mammals	ptg	Panthera_tigris_altaica_(Amur_tiger)	nonvolant	nonfossorial	terrestrial	nocturnal	107400	27.15	2391082183	18298	145	210772	290	508614	137	114768	331	480173	187	310000	256	456412	103	133175	226	338061	155	206066	24	30630	11	32447	70	84988	189	281913	427	670779	430	717849	150	325633	43	173028	1253	2483947	687	1161327	494
Mammals	pon	Pongo_abelii_(Sumatran_orangutan)	nonvolant	nonfossorial	arboreal	diurnal	64475	59	3441244233	22998	163	228479	314	527298	162	124131	360	494032	195	308136	268	437235	109	144115	232	341297	182	239546	24	29388	11	23181	95	119995	205	292395	489	680389	466	729193	156	315178	45	167418	1380	2551349	780	1183211	552
Mammals	pale	Pteropus_alecto_(black_flying_fox)	volant	nonfossorial	volant	nocturnal	549.883	22.025	1985975446	18093	128	192291	281	507152	144	118964	300	443271	185	315332	229	437271	98	134133	222	339153	149	195516	23	28854	10	32841	60	72433	192	284091	426	672030	431	717921	147	326982	41	166164	1300	2626058	713	1221405	498
Mammals	myd	Myotis_davidii	volant	nonfossorial	volant	nocturnal	9.66364	19.3182	2059799708	18560	128	183628	278	481398	129	108903	299	430546	174	290717	235	432712	94	127197	217	324427	150	190219	22	28872	11	33411	56	69640	183	272566	424	649704	426	699036	148	312828	37	135915	1236	2444727	676	1131740	483
Mammals	myb	Myotis_brandtii_(Brandt's_bat)	volant	nonfossorial	volant	nocturnal	11.595	24.36	2107242811	19608	146	215303	296	518771	140	116486	336	486797	193	318938	253	466083	100	135653	227	341241	163	215178	23	29079	13	34919	75	93044	201	293026	442	664607	449	720736	152	322103	42	166539	1320	2580242	705	1172703	513
Mammals	mmu	Mus_musculus_(mouse)	nonvolant	semifossorial	terrestrial	nocturnal	13.85	4.15	2800055571	23243	217	327084	333	569886	163	130986	417	610269	203	335049	276	504429	111	147519	238	364998	220	309849	25	32040	14	36930	113	153696	205	302889	494	703563	472	757710	159	332340	46	184773	1433	2776497	828	1301175	585
Birds	mgp	Meleagris_gallopavo_(turkey)	volant	nonfossorial	terrestrial	diurnal	6050	13	1061817103	12146	108	165413	220	371695	113	102715	246	349896	143	203933	206	330522	74	96670	186	266986	121	159512	16	17668	10	25269	50	66729	147	200444	354	477942	346	559510	104	224249	27	104879	646	1136839	489	794097	387
Mammals	mdo	Monodelphis_domestica_(opossum)	nonvolant	nonfossorial	semiarboreal	nocturnal	70	4.6	3598443077	20841	156	248163	304	535120	154	138048	327	499882	220	354825	260	471064	90	136638	234	370431	178	258660	23	28290	11	28398	88	126552	218	308110	462	694520	443	745365	149	318304	38	136767	1255	2556283	652	1174395	534
Mammals	mcf	Macaca_fascicularis_(crab-eating_macaque)	nonvolant	nonfossorial	semiarboreal	diurnal	6362.5	39	2946843737	21141	164	249217	329	577206	204	148818	362	540300	201	342060	278	508039	108	148590	236	375333	180	248802	26	33891	12	34572	99	131365	211	313389	599	773548	470	765681	157	328112	43	177633	1386	2810323	787	1309441	557
Mammals	mcc	Macaca_mulatta_(rhesus_monkey)	nonvolant	nonfossorial	terrestrial	diurnal	7302	33.7	3097387291	22670	165	243389	334	555183	228	156102	348	496700	204	324300	287	499465	115	143481	231	350813	186	244533	22	28131	12	33840	102	129503	216	304074	682	773658	476	734557	161	321033	42	172779	1379	2659571	781	1249061	564
Mammals	hgl	Heterocephalus_glaber_(naked_mole_rat)	nonvolant	fossorial	terrestrial	cathemeral	35	31	2643961837	21093	153	234233	293	539607	152	131508	342	513847	194	331254	259	493410	97	136590	239	375666	165	226815	23	30054	11	33783	75	100443	194	300642	461	697565	447	741966	150	331740	42	173853	1364	2787564	755	1272642	520
Mammals	ggo	Gorilla_gorilla_gorilla_(western_lowland_gorilla)	nonvolant	nonfossorial	terrestrial	diurnal	139842	55.4	3035660144	22005	150	215306	304	511668	132	106714	337	485328	190	301865	267	462569	100	133183	233	354335	175	217960	25	30819	14	37579	81	96852	204	296807	476	675888	453	703561	158	310365	43	153257	1367	2623688	772	1202269	533
Birds	gga	Gallus_gallus_(chicken)	volant	nonfossorial	terrestrial	diurnal	779.8	30	1046932099	17225	135	202344	276	492642	141	122399	314	466841	171	279990	238	436294	86	120837	222	338969	148	204645	22	27857	12	34506	63	80991	163	234957	413	618701	404	661601	140	306558	37	155232	832	1605643	645	1111195	489
Birds	fpg	Falco_peregrinus_(peregrine_falcon)	volant	nonfossorial	terrestrial	cathemeral	498.357	18.4571	1171973431	14459	123	181077	266	464285	134	115210	296	429212	169	278115	228	405198	84	113883	217	319073	138	182559	21	25998	13	34773	56	68718	168	247290	389	602055	389	630717	127	287806	35	136987	799	1521984	623	1096302	459
Birds	fch	Falco_cherrug_(Saker_falcon)	volant	nonfossorial	terrestrial	diurnal	429.5	13.225	1174811715	14290	124	182571	262	454394	112	96387	298	431244	166	275730	232	408874	87	117552	216	317376	137	182058	19	24072	13	34641	59	71475	158	241437	379	597731	388	633170	129	289542	35	140220	782	1514531	608	1070496	457
Mammals	fca	Felis_catus_(domestic_cat)	nonvolant	nonfossorial	terrestrial	cathemeral	4775	16.88	2455541136	18850	152	227571	294	518445	150	128818	338	499335	184	319147	256	465465	101	140828	222	351408	157	209804	23	30501	12	35643	72	91733	190	285249	438	655052	429	714705	145	322818	44	180937	1307	2640768	725	1214089	511
Birds	fab	Ficedula_albicollis_(collared_flycatcher)	volant	nonfossorial	arboreal	diurnal	13.3	12.4	1118343587	15553	124	188529	262	469002	129	116219	296	440274	168	274412	229	421797	86	121387	221	334518	137	192057	19	22854	13	35526	57	72243	162	245781	392	603591	381	644158	133	291389	36	143586	790	1542114	602	1083810	443
Mammals	ecb	Equus_caballus_(horse)	nonvolant	nonfossorial	terrestrial	diurnal	275714	37.5	2474929062	19731	166	252900	299	532224	153	126768	354	522087	198	332472	263	489222	104	141138	240	370035	180	243006	26	33513	12	35001	85	110865	194	291153	465	694037	455	736909	154	329163	44	180168	1358	2679607	770	1268685	544
Birds	clv	Columba_livia_(rock_pigeon)	volant	nonfossorial	terrestrial	diurnal	379.9	21.7667	1107989085	14738	126	185238	262	457420	128	112100	291	422340	173	276408	226	399639	87	118323	216	316868	146	189454	19	21582	12	34656	55	70743	164	235262	371	585278	382	620544	126	277140	36	144309	774	1480122	590	1026323	453
Mammals	chx	Capra_hircus_(goat)	nonvolant	nonfossorial	terrestrial	cathemeral	71791.7	20.8	2635848900	19427	165	240186	310	534374	162	129594	354	507156	184	310549	265	472634	107	141069	231	350945	174	237377	24	30909	12	35070	82	110234	191	287971	445	681354	445	722271	149	321019	42	171831	1282	2512898	729	1191838	511
Mammals	cfr	Camelus_ferus_(Wild_Bactrian_camel)	nonvolant	nonfossorial	terrestrial	diurnal	454500	31.9	2009194609	18377	146	211619	297	513431	148	124268	340	486445	190	311596	264	471639	102	136196	230	345267	161	215765	25	30744	12	35157	70	90879	191	284976	419	641930	432	692425	149	316074	37	144143	1256	2438966	715	1161398	504
Mammals	cfa	Canis_familiaris_(dog)	nonvolant	nonfossorial	terrestrial	nocturnal	14275	18.32	2410976875	19905	165	248034	312	543588	166	138126	355	525879	195	333540	265	489864	105	144684	241	377739	179	241146	23	29232	11	34011	83	107661	200	299514	487	705381	466	757845	153	330105	43	173958	1377	2769294	751	1253820	537
Mammals	bta	Bos_taurus_(cow)	nonvolant	nonfossorial	terrestrial	cathemeral	730667	26.5333	2983314115	23138	186	275174	321	560200	174	138528	383	553379	199	330483	282	509362	114	153921	250	385902	190	262370	24	31764	11	32208	94	122225	207	309699	481	697814	470	736125	155	329666	42	153924	1424	2722702	834	1305355	574
Birds	apla	Anas_platyrhynchos_(mallard)	volant	nonfossorial	aquatic	cathemeral	643.271	26.3	1105052351	14584	115	171104	241	413791	117	101013	283	405853	161	246240	215	367168	79	104619	214	304712	133	175287	19	22245	11	30225	57	72262	155	226389	369	543789	364	593422	127	283577	34	138540	735	1377979	573	995185	424
Mammals	aml	Ailuropoda_melanoleuca_(giant_panda)	nonvolant	nonfossorial	terrestrial	nocturnal	117500	36.8	2299492210	17905	152	230848	300	537040	156	124372	330	494952	189	317231	256	481249	103	141874	231	355228	164	224709	23	30609	12	35607	77	101450	190	284029	451	665354	440	737067	148	318023	42	168500	1305	2628841	703	1188096	510
[truncated: 39 more columns]
